# Supplementary material for: Multivariate analysis of pedicle screw invasion of the proximal facet joint after lumbar surgery
Source: BMC Musculoskelet Disord. 2022 Jan 6;23:39. doi: 10.1186/s12891-021-04975-2 (PMC8740339; doi:10.1186/s12891-021-04975-2)
Supplement: Supplementary file 1 — Additional file 1. [file 12891_2021_4975_MOESM1_ESM.xlsx]

## Sheet: Sheet1
group	Sex	Age	BMI	Bone mineral density	Proximal facet joint angle	Degenerative lumbar spondylolisthesis	Fixed segment	Isthmic lumbar spondylolisthesis
1	1	0	2	1	1	1	0	1
1	1	1	2	0	0	1	0	1
1	1	1	0	1	1	0	1	0
1	1	1	2	1	1	0	1	1
1	0	1	2	1	0	0	1	1
1	1	0	2	0	0	1	1	1
1	0	1	2	0	0	1	1	1
1	1	1	2	1	0	1	1	1
1	0	0	1	1	0	0	0	0
1	0	1	1	1	1	0	0	1
1	0	0	2	0	1	0	1	1
1	1	1	1	1	0	0	0	1
1	0	0	2	1	0	1	0	1
1	0	0	1	1	1	1	0	1
1	0	0	2	0	0	0	1	1
1	1	1	1	0	1	0	0	1
1	0	1	2	1	1	0	1	1
1	0	0	1	1	1	0	0	1
1	1	0	2	0	1	1	0	1
1	0	0	2	0	1	0	1	1
1	1	1	0	0	1	0	0	1
1	1	1	2	0	0	0	1	1
1	0	1	2	1	0	1	0	1
1	0	1	1	1	1	1	1	1
1	0	1	0	0	1	1	0	1
1	1	1	2	1	1	0	1	1
1	0	0	2	1	1	1	1	1
1	1	0	2	0	0	0	0	1
1	1	1	1	0	1	1	1	1
1	0	1	2	1	1	1	1	1
1	1	1	2	1	0	0	0	1
1	1	1	2	0	1	0	0	1
1	1	0	2	1	1	1	1	1
1	1	0	1	0	1	0	0	1
1	1	0	0	1	1	0	0	1
1	1	0	2	1	1	1	1	1
1	1	0	2	0	1	1	1	1
1	0	1	2	1	1	1	0	0
1	1	0	2	1	0	0	1	1
1	1	0	2	1	1	0	0	1
1	1	0	0	1	0	0	0	0
1	0	0	1	0	1	0	1	1
1	1	1	2	0	0	1	0	1
1	1	0	1	0	1	1	1	1
1	1	0	2	0	1	0	0	1
1	1	0	2	0	0	0	1	1
1	1	1	2	1	1	1	0	1
1	0	1	2	1	0	0	1	1
1	0	1	1	0	1	1	0	1
1	0	0	0	1	1	0	1	1
1	0	1	2	0	1	0	0	1
1	1	1	0	1	1	0	0	1
1	1	1	0	0	1	1	1	0
1	1	1	0	0	1	1	0	1
1	1	0	0	0	1	1	0	1
1	0	1	2	1	1	0	1	1
1	0	1	0	0	1	1	0	1
1	1	1	2	0	1	1	1	1
1	1	0	2	0	0	0	1	1
1	0	1	1	1	0	0	1	1
1	0	0	0	1	0	0	0	1
1	1	0	2	0	1	0	0	1
1	0	0	0	0	1	1	0	1
1	0	1	1	0	1	1	1	0
1	0	0	2	1	0	0	1	1
1	0	1	2	1	1	0	0	0
1	1	1	2	1	1	0	1	1
1	0	1	2	1	1	0	0	1
1	0	0	0	0	1	1	1	1
1	0	0	1	0	0	0	0	1
1	0	1	2	0	1	0	1	0
1	0	1	2	0	0	0	0	1
1	1	1	1	1	1	0	1	1
1	0	0	2	0	1	0	1	1
1	0	1	2	1	1	1	1	1
1	0	1	0	0	1	0	1	1
1	0	1	2	1	0	1	1	0
1	0	1	0	0	1	1	1	1
1	1	0	2	0	1	0	1	1
1	0	0	1	1	1	1	1	1
1	1	1	2	1	1	1	1	1
1	0	0	2	1	1	1	1	0
1	0	0	0	1	0	0	1	1
1	0	1	1	1	0	1	1	1
1	0	0	0	0	0	1	1	1
1	0	0	2	0	1	1	0	1
1	0	0	1	0	0	1	1	1
1	0	0	1	0	0	0	1	1
1	1	0	0	1	0	1	1	1
1	1	1	2	0	1	0	1	1
1	1	0	1	1	1	1	0	1
1	0	0	0	0	1	1	1	1
1	0	1	2	0	1	1	1	1
1	1	0	1	1	1	1	1	1
1	0	1	2	1	0	1	1	0
1	0	0	1	0	1	1	1	1
1	0	1	2	0	0	1	1	1
1	1	1	1	1	1	1	0	1
1	0	0	2	1	0	0	1	1
1	0	1	0	0	1	1	1	1
1	0	0	2	1	1	1	1	0
1	0	1	2	1	0	1	1	0
1	0	1	0	1	1	1	1	1
1	0	0	0	1	1	1	1	1
1	0	1	1	1	1	1	1	0
1	0	1	1	1	1	1	0	1
1	0	0	2	0	1	0	1	0
1	0	1	1	1	1	1	1	1
1	0	1	1	0	1	1	1	1
1	0	1	1	1	1	1	0	1
1	0	1	1	0	0	0	1	1
1	1	1	2	1	1	1	1	1
1	0	1	1	1	1	1	1	1
1	0	0	1	1	1	0	1	0
1	1	1	2	0	0	1	1	1
1	0	1	1	1	1	1	1	1
1	0	0	1	0	0	0	1	1
1	1	0	1	0	0	0	0	1
1	0	1	1	0	1	0	1	1
1	0	1	0	0	1	0	1	0
1	0	0	2	1	0	1	1	1
1	0	1	2	1	0	1	1	1
1	1	0	1	1	1	1	1	1
1	0	1	2	0	1	1	1	1
1	0	1	2	1	2	0	1	1
1	0	1	2	1	2	0	1	1
1	0	0	2	1	2	0	0	1
1	0	0	2	1	1	1	1	1
1	0	0	2	1	2	1	1	1
1	0	0	1	1	2	1	1	1
1	1	1	2	1	2	1	1	1
1	0	0	1	0	2	1	1	1
1	0	0	2	0	1	1	1	1
1	0	0	0	0	2	1	1	1
1	0	0	2	0	1	1	1	1
1	0	0	1	1	2	1	1	1
1	0	0	2	0	2	1	1	1
1	1	0	2	1	2	0	1	1
1	0	1	0	1	2	1	1	1
1	0	1	2	1	2	1	0	1
1	0	1	2	1	2	1	1	1
1	0	1	0	0	1	1	1	1
1	0	1	0	0	1	1	1	1
1	0	1	2	0	1	1	1	1
1	0	1	2	1	1	1	1	1
1	1	1	0	0	1	0	1	0
1	0	1	2	0	2	0	1	1
1	1	1	2	1	1	1	1	1
1	0	1	2	0	1	0	1	1
1	0	1	2	0	1	1	1	1
1	0	1	1	1	1	0	1	0
1	0	1	2	0	1	1	1	1
1	1	1	2	0	1	1	1	1
1	0	1	0	0	1	0	1	1
1	1	1	2	1	1	1	1	1
1	0	1	0	1	1	1	1	1
1	0	1	2	0	1	1	1	1
1	0	1	1	0	1	0	1	1
1	1	1	2	0	2	1	1	1
1	0	1	1	0	2	1	1	1
1	1	1	2	0	1	0	1	1
1	0	1	1	0	1	1	0	1
1	1	1	1	0	2	0	1	1
1	1	1	0	1	1	1	1	0
1	0	1	1	0	1	1	1	1
1	0	1	1	0	2	1	1	1
1	0	1	2	0	2	1	1	1
1	0	1	2	1	1	1	1	1
1	1	1	2	1	1	0	1	1
1	0	1	0	0	1	1	1	1
1	0	1	2	0	1	0	1	0
1	0	1	0	0	1	1	1	1
1	0	1	2	0	1	1	1	1
1	0	1	2	0	2	0	1	1
1	0	1	1	0	1	1	1	1
1	1	1	0	0	1	1	1	1
1	0	1	1	0	1	1	1	1
1	0	1	1	0	1	0	1	1
1	0	1	1	1	1	0	1	1
1	1	1	2	0	1	0	1	1
1	0	1	1	1	1	0	0	1
1	0	1	1	0	1	1	1	1
1	0	1	0	0	1	1	1	0
1	0	1	0	0	1	1	1	1
1	0	1	0	0	2	0	1	1
1	0	1	1	0	1	1	1	1
1	0	1	1	0	1	1	1	0
1	0	1	0	0	1	1	1	0
1	1	1	2	0	2	1	1	1
1	0	1	0	1	1	1	1	1
1	0	1	2	1	1	1	1	1
1	0	1	0	0	1	1	1	1
1	0	1	1	0	1	0	1	1
1	1	1	2	1	2	1	1	0
1	1	1	0	1	1	0	1	1
1	0	1	2	0	1	0	1	1
1	0	1	2	0	2	1	1	1
1	0	1	2	1	1	1	1	1
1	1	1	0	0	2	0	1	0
1	0	1	1	0	2	0	1	1
1	0	1	1	0	2	1	1	1
1	0	1	1	0	1	1	1	0
1	0	1	1	1	2	1	1	1
1	0	1	0	1	1	0	1	1
1	1	1	2	0	2	1	1	1
1	0	1	0	0	1	1	1	1
1	0	1	2	0	2	1	1	1
1	1	1	1	0	1	1	1	1
1	1	1	0	0	2	1	1	1
1	1	1	0	1	1	1	1	1
1	1	1	1	0	2	1	1	1
1	1	1	2	1	1	1	1	1
1	1	1	0	1	1	1	1	1
1	0	1	0	0	1	1	1	1
1	1	0	0	0	1	1	1	1
1	0	1	2	1	1	1	1	1
1	0	0	2	1	2	1	1	1
1	1	0	1	0	1	1	1	0
1	0	1	0	0	1	0	1	1
1	1	0	2	0	2	1	1	1
1	1	1	2	1	2	1	1	1
1	1	0	2	1	1	1	1	0
1	1	0	1	1	1	1	1	1
1	1	0	0	1	2	1	1	1
1	1	0	2	0	1	1	1	1
1	1	1	2	1	2	1	1	1
1	0	1	0	0	1	1	1	1
1	1	0	0	1	1	0	1	1
1	0	0	1	0	2	1	0	1
1	1	0	0	1	2	1	1	1
1	0	1	2	1	1	0	1	1
1	1	0	1	1	1	0	1	1
1	1	1	0	1	1	1	1	1
1	0	1	1	0	1	1	1	1
1	1	1	2	1	1	1	1	1
1	1	0	2	0	1	1	1	1
1	0	0	0	0	1	0	1	1
1	1	0	1	0	2	0	1	1
1	1	1	2	0	1	1	1	1
1	1	1	2	0	1	1	1	1
1	1	0	0	0	1	1	1	0
1	0	1	0	1	1	1	1	1
1	0	1	0	0	1	1	1	1
1	0	1	2	1	1	1	1	1
1	0	1	0	1	1	0	1	1
1	0	1	2	0	2	1	1	1
1	0	1	1	0	2	1	1	1
1	0	1	2	0	1	1	1	1
1	0	1	0	0	1	1	1	1
1	1	1	0	0	2	0	1	0
1	1	0	2	1	1	1	1	1
1	0	1	0	0	1	1	1	1
1	0	1	2	0	2	0	1	1
1	1	0	1	1	1	1	1	1
1	0	0	0	0	2	0	1	1
1	1	1	0	1	1	0	1	1
1	1	1	2	1	2	0	1	1
1	1	1	2	0	2	1	1	1
1	0	0	1	1	1	0	1	1
1	1	0	0	1	2	1	1	1
1	1	0	2	1	2	1	1	1
1	1	1	1	0	1	0	1	1
1	1	0	2	1	2	1	1	1
1	0	1	2	1	1	1	1	1
1	1	0	2	1	1	0	1	1
1	0	0	2	0	1	0	1	1
1	0	1	2	0	1	0	1	1
1	0	1	0	1	1	1	1	1
1	0	1	0	0	2	0	1	1
1	0	0	2	1	1	1	1	0
1	1	1	0	0	1	0	1	1
1	1	0	0	1	1	1	1	1
1	1	1	1	1	2	1	1	1
1	1	0	1	1	2	1	1	1
1	1	0	2	0	2	1	1	1
1	1	0	1	0	0	1	1	1
1	1	0	1	0	1	0	1	1
1	1	0	2	1	1	0	1	1
1	0	1	2	1	0	1	1	1
1	0	1	2	0	1	0	1	1
1	0	1	1	0	0	0	1	1
1	0	0	2	0	0	1	1	1
1	0	0	2	0	1	1	1	1
1	1	0	1	0	1	1	0	1
1	1	0	2	1	1	1	1	1
1	0	0	2	0	0	1	1	1
1	1	1	2	1	0	0	1	1
1	1	0	2	1	0	1	1	0
1	0	0	2	0	1	1	1	1
1	0	1	2	1	1	0	1	1
1	1	0	2	1	1	1	1	1
1	1	0	1	0	1	1	1	1
1	0	0	2	1	1	1	1	1
1	1	0	0	1	0	1	1	1
1	1	1	1	0	1	1	1	1
1	1	1	2	1	1	1	1	0
1	1	0	2	0	1	1	1	1
1	1	0	2	0	1	1	1	1
1	1	0	2	1	1	0	1	1
1	1	1	2	0	1	0	1	1
1	1	0	1	0	1	1	1	1
1	1	1	1	0	1	1	1	0
1	0	1	2	1	1	1	1	1
1	0	1	2	0	0	0	1	1
1	0	0	2	1	1	1	1	1
1	1	1	2	0	1	0	1	1
1	1	1	2	1	1	1	1	1
1	1	0	2	0	1	0	1	1
1	0	0	2	0	1	0	1	1
1	1	1	1	1	0	0	1	1
1	0	1	1	0	0	1	1	1
1	1	0	2	0	0	1	1	1
1	1	1	0	0	1	0	0	1
1	0	0	1	1	1	1	1	1
1	0	0	2	1	0	0	1	1
1	0	0	1	1	1	1	1	1
1	1	1	2	0	1	1	1	1
1	0	1	1	0	1	1	1	0
1	1	1	1	0	1	0	1	1
1	1	0	0	0	0	1	1	1
1	1	1	2	0	0	1	1	1
1	1	1	0	0	0	0	1	0
1	1	0	1	1	0	0	1	1
1	0	1	2	1	1	1	1	1
1	0	1	1	1	1	1	1	0
1	0	0	1	0	1	1	1	1
1	0	1	1	0	0	0	1	1
1	0	0	2	0	1	0	1	1
1	0	1	2	0	0	1	1	1
1	1	0	1	1	1	1	1	0
1	1	0	2	0	0	1	1	1
1	0	1	0	1	0	1	1	1
1	1	0	1	1	1	0	1	1
1	1	1	0	1	1	1	1	1
1	1	1	1	1	1	1	1	1
1	0	0	1	1	0	1	1	1
1	1	0	1	1	1	0	1	1
1	0	0	1	1	0	1	1	1
1	0	1	0	1	1	1	1	1
1	1	0	2	0	1	1	1	1
1	1	0	2	0	1	1	1	1
1	0	1	2	1	1	1	1	1
1	1	1	2	1	0	1	1	1
1	1	0	2	0	1	0	1	1
1	1	0	2	1	1	1	1	1
1	1	1	2	0	0	1	1	1
1	1	1	0	1	1	0	1	0
1	1	1	2	1	1	0	1	1
1	0	1	2	1	0	0	1	1
1	1	0	2	0	0	1	1	1
1	0	1	2	0	0	1	1	1
1	1	1	2	1	0	1	1	1
1	0	0	1	1	0	0	1	1
1	0	1	1	1	1	0	1	1
1	0	0	2	0	1	0	1	1
1	1	1	1	1	0	0	1	1
1	0	0	2	1	0	1	0	1
1	0	0	1	1	1	1	1	1
1	0	0	2	0	0	0	1	0
1	1	1	1	0	1	0	1	1
1	0	1	2	1	1	0	1	1
1	0	0	1	1	1	0	1	1
1	1	0	2	0	1	1	1	1
1	0	0	2	0	1	0	1	1
1	1	1	0	0	1	0	1	1
1	1	1	2	0	0	0	1	1
1	0	1	2	1	0	1	1	1
1	0	1	1	1	1	1	1	1
1	0	1	0	0	1	1	1	0
1	1	1	2	1	1	0	1	1
1	0	0	2	1	1	1	1	1
1	1	0	2	0	0	0	1	1
1	1	1	1	0	1	1	1	1
1	0	1	2	1	1	1	1	1
1	1	1	2	1	0	0	1	1
1	1	1	2	0	1	0	1	1
1	1	0	2	1	1	1	1	1
1	1	0	1	0	1	0	0	1
1	1	0	0	1	1	0	1	1
1	1	0	2	1	1	1	1	1
1	1	0	2	0	1	1	1	1
1	0	1	2	1	1	1	1	1
1	1	0	2	1	0	0	1	1
1	1	0	2	1	1	0	1	1
1	1	0	0	1	0	0	1	1
1	0	0	1	0	1	0	1	1
1	1	1	2	1	0	1	1	1
1	1	0	1	1	1	1	1	1
1	1	0	2	1	1	0	1	1
1	1	0	2	1	0	0	1	1
1	1	1	2	1	1	1	1	0
1	0	1	2	1	0	0	1	1
1	0	1	1	1	1	1	1	1
1	0	0	0	1	1	0	1	1
1	0	1	2	1	1	0	1	0
1	1	1	0	1	1	0	0	1
1	1	1	0	1	1	1	1	1
1	1	1	0	1	1	1	1	0
1	1	0	0	1	1	1	1	1
1	0	1	2	1	1	0	1	1
1	0	1	0	1	1	1	1	1
1	1	1	2	1	1	1	1	1
1	1	0	2	1	0	0	1	1
1	0	1	1	1	0	0	1	1
1	1	0	0	1	0	0	1	1
1	1	0	2	1	1	0	1	1
1	1	0	0	1	1	1	1	0
1	0	1	1	1	1	1	0	1
1	0	0	2	1	0	0	1	1
1	1	1	2	1	1	0	1	1
1	1	1	2	1	1	0	1	1
1	1	1	2	1	1	0	1	1
1	0	0	0	1	1	1	1	1
1	0	0	1	1	0	0	1	0
1	0	1	2	1	1	0	1	1
1	0	1	2	1	0	0	1	1
1	1	1	1	1	1	0	1	1
1	1	0	2	1	1	0	1	1
1	0	1	2	1	1	1	1	0
1	0	1	0	1	1	0	1	1
1	0	1	2	1	0	1	1	1
1	0	1	0	1	1	1	1	1
1	1	0	2	1	1	0	1	1
1	1	0	1	1	1	1	0	0
1	1	1	2	1	1	1	1	1
1	1	0	2	1	1	1	1	1
1	0	0	0	1	0	0	1	0
1	0	1	1	1	0	1	1	1
1	1	0	0	1	0	1	1	0
1	0	0	2	1	1	1	1	1
1	0	0	1	1	0	1	1	1
1	0	0	1	1	0	0	1	1
1	1	0	0	1	0	1	1	1
1	1	1	2	1	1	0	1	1
1	1	0	1	1	1	1	1	1
1	0	0	0	1	1	1	1	1
1	0	1	2	1	1	1	1	1
1	1	0	0	1	1	1	1	1
1	0	1	2	1	0	1	1	1
1	1	0	0	1	1	1	1	1
1	1	1	2	1	0	1	1	1
1	1	1	0	1	1	1	1	1
1	1	0	2	1	0	0	1	1
1	0	1	0	1	1	1	0	1
1	0	0	2	1	1	1	1	1
1	1	1	2	1	0	1	1	1
1	0	1	0	1	1	1	1	1
1	0	0	0	1	1	1	1	1
1	0	1	0	1	1	1	1	1
1	0	1	0	1	1	1	1	0
1	0	0	2	1	1	0	1	1
1	0	1	0	1	1	1	1	1
1	1	1	0	1	1	1	1	1
1	0	1	0	1	1	1	1	1
1	0	1	0	1	0	0	1	1
1	1	1	2	1	1	1	1	1
1	0	1	0	1	1	1	1	0
1	0	0	0	1	1	0	1	1
1	1	1	2	1	0	1	1	0
1	0	1	0	1	1	1	1	1
1	1	0	0	1	0	0	0	1
1	1	0	0	1	0	0	1	1
1	1	1	0	1	1	0	1	0
1	0	1	0	1	1	0	1	1
1	1	0	2	1	0	1	1	1
1	0	1	2	1	0	1	1	1
1	1	0	0	1	1	1	1	1
1	0	1	2	1	1	1	1	1
1	0	1	2	1	0	0	1	1
1	0	1	2	1	0	0	1	1
1	0	0	2	1	0	0	1	1
1	1	0	2	1	1	1	1	1
1	0	0	2	1	0	1	0	1
1	1	0	0	1	0	1	1	0
1	1	1	2	1	0	1	1	1
1	1	0	0	1	0	1	1	1
1	0	0	2	1	1	1	1	1
1	0	0	0	1	0	1	1	1
1	0	0	2	1	1	1	1	1
1	0	0	0	1	0	1	1	1
1	1	0	2	1	0	1	1	1
1	1	0	2	1	0	0	1	1
1	1	1	0	1	0	1	1	1
1	0	1	2	1	0	1	1	1
1	0	1	2	1	0	1	1	1
1	1	1	0	1	1	1	1	1
1	0	1	0	1	1	1	1	1
1	1	1	2	1	1	1	1	1
1	0	1	2	1	1	1	1	1
1	1	1	0	1	1	0	1	1
1	1	1	2	1	0	0	1	1
1	1	1	2	1	1	1	1	1
1	0	1	2	1	1	0	1	1
1	0	1	2	1	1	1	1	0
1	0	1	0	1	1	0	1	1
1	0	1	2	1	1	1	1	0
1	1	1	2	1	1	1	1	1
1	0	1	0	1	1	0	1	1
1	1	1	2	1	1	1	1	1
1	1	1	0	1	1	1	1	1
1	1	1	2	1	1	1	1	1
1	0	1	0	1	1	0	1	1
1	1	1	2	1	0	1	1	1
1	1	1	0	1	0	1	1	1
1	1	1	2	1	1	0	1	1
1	1	1	0	1	1	1	1	1
1	1	1	0	1	0	0	1	1
1	1	1	0	1	1	1	1	0
1	0	1	0	1	1	1	1	1
1	0	1	0	1	0	1	1	1
1	1	1	2	0	0	1	1	1
1	1	1	2	1	1	1	0	0
1	1	1	2	1	1	0	1	1
1	0	1	0	0	1	1	1	1
1	0	1	2	0	1	0	1	1
1	1	1	0	0	1	1	1	1
1	1	1	2	0	1	1	1	1
1	0	1	2	0	0	0	1	1
1	0	1	0	0	1	1	1	1
1	1	1	0	0	1	1	1	1
1	1	1	0	0	1	1	1	0
1	0	1	0	0	1	0	1	1
1	1	1	0	1	1	0	1	1
1	1	1	2	0	1	0	1	1
1	0	0	2	1	0	1	1	0
1	1	0	0	1	0	1	1	1
1	1	1	2	1	0	1	1	1
1	1	0	0	0	0	1	1	1
1	0	0	2	0	1	1	1	1
1	0	0	0	0	0	1	1	0
1	0	0	2	0	1	1	1	0
1	0	0	0	1	0	1	1	1
1	1	0	2	0	0	1	1	1
1	1	0	2	1	0	0	1	0
1	1	1	0	1	0	1	1	1
1	0	1	2	1	0	1	1	0
1	0	1	2	1	0	1	1	1
1	1	1	0	0	1	1	1	1
1	0	1	0	0	1	1	1	1
1	1	1	2	0	1	1	1	1
1	0	1	2	1	1	1	1	1
1	1	1	0	0	1	0	1	1
1	1	1	2	0	0	0	1	1
1	1	1	2	1	1	1	1	1
1	0	1	2	0	2	0	1	1
1	0	1	2	0	2	1	1	1
1	0	1	0	1	2	0	1	1
1	0	1	2	0	2	1	1	1
1	1	1	2	0	2	1	1	1
1	0	1	0	0	2	0	1	1
1	1	1	2	1	2	1	1	1
1	1	1	0	1	2	1	1	0
1	1	1	2	0	2	1	1	1
1	0	1	0	0	2	0	1	1
1	1	1	2	0	0	1	1	1
1	1	1	0	0	0	1	1	1
1	1	1	2	0	2	0	1	0
1	1	1	0	0	2	1	1	1
1	1	1	0	0	0	0	1	1
1	1	1	0	1	2	1	1	1
1	0	1	0	0	2	1	1	1
1	0	1	0	0	0	1	1	0
1	1	1	2	0	0	1	1	1
1	1	1	2	1	2	1	0	1
1	1	1	2	1	2	0	1	0
1	0	1	0	0	2	1	1	0
1	0	1	2	0	2	0	1	1
1	1	1	0	0	2	1	1	1
1	1	1	2	0	2	1	1	1
1	0	1	2	0	0	0	1	1
1	0	1	0	0	2	1	1	1
1	1	1	0	0	2	1	1	1
1	1	1	0	0	2	1	1	1
1	0	1	0	0	2	0	1	1
1	1	1	0	1	2	0	1	1
1	1	1	2	0	2	0	1	1
1	0	1	2	1	2	1	1	1
1	1	1	0	0	2	0	1	1
1	1	1	2	0	0	0	1	1
1	1	1	2	1	2	1	1	1
1	0	1	2	0	2	0	1	0
1	0	1	2	0	2	1	1	1
1	0	1	0	1	2	0	1	1
1	0	1	2	0	2	1	1	1
1	1	1	2	0	2	1	1	1
1	0	1	0	0	2	0	1	1
1	1	1	2	1	2	1	1	1
1	1	1	0	1	2	1	1	1
1	1	1	2	0	2	1	1	0
1	0	1	0	0	2	0	1	1
1	1	1	2	0	0	1	1	1
1	1	1	0	0	0	1	1	1
1	1	1	2	0	2	0	1	1
1	1	1	0	0	2	1	1	1
1	1	1	0	0	0	0	0	0
1	1	1	0	1	2	1	1	1
1	0	1	0	0	2	1	1	1
1	0	1	0	0	0	1	1	1
1	1	1	2	0	0	1	1	1
1	1	1	2	1	2	1	1	1
1	1	1	2	1	2	0	1	1
1	0	1	0	0	2	1	1	0
1	0	1	2	0	2	0	1	1
1	1	1	0	0	2	1	1	1
1	1	1	2	0	2	1	0	1
1	0	1	2	0	0	0	1	1
1	0	1	0	0	2	1	1	1
1	1	1	0	0	2	1	1	1
1	1	1	0	0	2	1	1	1
1	0	1	0	0	2	0	1	1
1	1	1	0	1	2	0	1	1
1	1	1	2	0	2	0	1	1
1	0	0	2	1	0	1	1	1
1	1	0	0	1	0	1	1	1
1	1	1	2	1	0	1	1	1
1	0	1	2	1	2	1	1	1
1	1	1	0	0	2	0	1	1
1	1	1	2	0	0	0	1	1
1	1	1	2	1	2	1	1	1
1	0	1	2	0	2	0	1	1
1	0	1	2	0	2	1	1	0
1	0	1	0	1	2	0	1	1
1	0	1	2	0	2	1	1	1
1	1	1	2	0	2	1	1	1
1	0	1	0	0	2	0	1	0
1	1	1	2	1	2	1	1	1
1	1	1	0	1	2	1	1	1
1	1	1	2	0	2	1	1	1
1	0	1	0	0	2	0	1	1
1	1	1	2	0	0	1	1	1
1	1	1	0	0	0	1	1	1
1	1	1	2	0	2	0	1	0
1	1	1	0	0	2	1	0	0
1	1	1	0	0	0	0	1	1
1	1	1	0	1	2	1	1	1
1	0	1	1	0	2	1	1	1
1	0	1	1	0	0	1	1	1
1	1	1	2	0	0	1	1	1
1	1	1	2	1	2	1	1	0
1	1	1	2	1	2	0	1	1
1	0	1	0	0	2	1	1	0
1	0	1	2	0	2	0	1	1
1	1	1	0	0	2	1	1	1
1	1	1	2	0	2	1	1	1
1	0	1	2	0	0	0	1	1
1	0	1	1	0	2	1	1	1
1	1	1	0	0	2	1	1	1
1	1	1	1	0	2	1	1	1
1	0	1	1	0	2	0	0	1
1	1	1	1	1	2	0	1	1
1	1	1	2	0	2	0	1	1
1	0	0	2	1	0	1	1	1
1	1	0	1	1	0	1	1	0
1	1	1	2	1	0	1	1	1
1	1	0	1	0	0	1	1	0
1	0	0	2	0	2	1	1	0
1	0	0	0	0	0	1	1	0
1	0	0	2	0	2	1	1	0
1	0	0	1	1	0	1	1	0
1	1	0	2	0	0	1	1	0
1	1	0	2	1	0	0	1	0
1	1	1	2	0	2	1	1	1
1	0	1	2	0	0	0	1	0
1	0	1	1	0	2	1	1	0
1	1	1	0	0	2	1	1	0
1	1	1	1	0	2	1	1	0
1	0	1	1	0	2	0	1	1
1	1	1	1	1	2	0	1	0
1	1	1	2	0	2	0	1	0
1	0	1	2	1	2	1	1	0
1	1	1	0	0	2	0	1	0
1	1	1	2	0	0	0	0	0
1	1	1	2	1	2	1	1	1
1	0	1	2	0	2	0	1	0
1	0	1	2	0	2	1	1	0
1	0	1	1	1	2	0	1	0
1	0	1	2	0	2	1	1	0
1	1	1	2	0	2	1	1	1
1	0	1	0	0	2	0	1	1
1	1	1	2	1	2	1	1	1
1	1	1	0	1	2	1	1	0
1	1	1	2	0	2	1	1	1
1	0	1	1	0	2	0	1	0
1	1	1	2	0	0	1	1	0
1	1	1	1	0	0	1	1	0
1	1	1	2	0	2	0	1	1
1	1	1	1	0	2	1	1	0
1	1	1	1	0	0	0	1	0
1	1	1	0	1	2	1	1	1
1	0	1	1	0	2	1	1	1
1	0	1	1	0	0	1	1	0
1	1	1	2	0	0	1	1	0
1	1	1	2	1	2	1	1	0
1	1	1	2	1	2	0	1	0
1	0	1	0	0	2	1	1	1
1	0	1	2	0	2	0	1	0
1	1	1	0	0	2	1	1	0
1	1	1	2	0	2	1	1	0
1	0	1	2	0	0	0	1	0
1	0	1	1	0	2	1	1	0
1	1	1	0	0	2	1	1	1
1	1	1	1	0	2	1	1	1
1	0	1	1	0	2	0	1	0
1	1	1	1	1	2	0	1	0
1	1	1	2	0	2	0	1	0
1	0	0	2	1	0	1	0	1
1	1	0	1	1	0	1	1	0
1	1	1	2	1	0	1	1	0
1	0	1	2	1	2	1	1	0
1	1	1	0	0	2	0	1	0
1	1	1	2	0	0	0	1	1
1	1	1	2	1	2	1	1	1
1	0	1	2	0	2	0	1	0
1	0	1	2	0	2	1	1	0
1	0	1	1	1	2	0	1	0
1	0	1	2	0	2	1	1	0
1	1	1	2	0	2	1	1	1
1	0	1	0	0	2	0	1	0
1	1	1	2	1	2	1	1	0
1	1	1	0	1	2	1	1	1
1	1	1	2	0	2	1	0	0
1	0	1	1	0	2	0	1	0
1	1	1	2	0	0	1	1	0
1	1	1	1	0	0	1	1	0
1	1	1	2	0	1	0	1	0
1	1	1	1	0	1	1	1	1
1	1	1	1	0	0	0	1	0
1	1	1	0	1	1	1	1	1
1	0	1	1	0	1	1	0	0
1	0	1	1	0	1	0	1	0
1	1	1	2	0	0	1	1	1
0	1	1	2	1	0	1	0	0
0	1	1	0	0	1	1	1	1
0	0	0	0	0	0	0	0	0
0	1	0	1	0	0	1	1	0
0	1	0	1	1	1	0	0	1
0	1	1	2	1	0	0	1	1
0	1	1	1	0	1	1	1	1
0	0	0	0	1	1	1	1	1
0	0	0	2	0	1	1	1	1
0	0	0	1	1	0	0	1	1
0	1	0	2	1	0	0	1	1
0	0	0	1	0	1	1	1	0
0	1	0	2	0	0	0	1	1
0	1	1	2	0	0	0	1	0
0	1	0	2	1	0	1	1	1
0	0	0	0	1	0	1	1	0
0	1	0	2	1	0	1	1	1
0	0	0	0	1	0	0	1	0
0	1	0	1	0	0	1	1	0
0	0	1	1	1	0	1	1	0
0	1	0	2	1	1	0	1	1
0	1	1	2	1	0	1	1	0
0	0	1	1	1	1	1	0	0
0	1	0	1	1	1	0	1	0
0	0	0	1	1	0	1	1	1
0	1	0	1	0	0	0	0	0
0	0	0	0	0	0	0	1	0
0	0	1	0	1	0	1	0	0
0	0	1	2	0	1	1	1	0
0	0	1	1	1	0	1	1	0
0	1	1	1	0	1	1	1	1
0	1	1	0	0	0	0	1	0
0	1	1	2	0	1	1	1	0
0	1	0	1	1	0	1	1	0
0	0	1	1	1	0	1	1	0
0	1	1	0	0	0	0	1	0
0	0	0	2	1	0	1	1	1
0	0	0	1	0	0	1	1	0
0	1	0	2	1	1	1	1	1
0	1	0	2	1	0	1	1	1
0	1	0	0	1	0	0	1	0
0	1	0	1	0	0	0	1	1
0	0	1	1	1	1	1	1	1
0	1	1	1	1	0	1	1	1
0	0	0	1	0	0	0	0	1
0	0	0	2	0	0	1	1	0
0	1	0	2	1	1	1	0	0
0	0	0	1	0	1	1	1	1
0	0	1	2	1	0	1	1	0
0	0	0	1	1	0	0	1	0
0	1	0	2	0	0	0	1	0
0	0	1	1	1	0	1	1	0
0	1	1	1	1	1	0	1	0
0	1	0	1	1	1	1	1	0
0	0	0	2	0	1	0	1	0
0	0	0	1	1	0	0	1	1
0	0	0	2	0	1	1	1	0
0	1	1	0	1	1	0	1	0
0	1	1	2	0	0	1	1	0
0	0	0	0	0	1	1	1	0
0	1	1	0	0	1	0	0	0
0	0	0	0	1	0	1	1	0
0	0	0	2	1	0	1	1	0
0	0	1	0	1	1	0	1	1
0	0	1	0	0	1	1	1	0
0	1	1	2	0	0	0	1	0
0	1	1	0	0	0	1	1	0
0	0	0	0	0	0	1	1	0
0	0	0	2	0	0	1	0	0
0	1	0	2	1	1	0	1	0
0	1	1	0	1	1	0	1	1
0	1	1	0	1	0	1	0	0
0	0	0	0	0	1	0	1	1
0	1	1	0	1	1	1	1	0
0	0	1	2	0	1	1	0	0
0	1	0	0	1	1	1	1	0
0	1	0	0	0	1	0	1	1
0	0	1	2	0	0	1	1	1
0	0	0	0	1	1	0	1	1
0	0	0	0	1	0	1	1	1
0	0	1	0	1	1	1	0	1
0	1	1	0	1	0	1	1	0
0	1	0	0	0	0	1	1	1
0	0	1	0	0	1	1	1	0
0	1	1	0	1	0	1	1	1
0	1	1	0	0	0	0	1	0
0	0	1	2	0	1	0	1	0
0	0	1	0	0	0	1	1	0
0	1	1	0	1	1	1	1	0
0	1	1	0	0	1	0	0	0
0	0	1	0	0	0	0	1	0
0	1	1	0	0	0	1	1	1
0	1	1	0	1	0	0	1	0
0	0	0	0	0	1	1	1	0
0	1	0	0	0	0	0	1	0
0	0	0	2	0	0	1	1	1
0	0	1	0	0	2	1	1	0
0	0	1	2	0	2	1	1	0
0	0	0	0	0	2	1	0	0
0	0	0	0	0	0	0	1	0
0	1	1	2	0	0	0	1	0
0	0	0	2	0	2	1	1	0
0	1	0	0	0	2	1	1	0
0	0	0	1	0	0	1	1	0
0	1	0	1	0	0	1	1	0
0	0	0	0	0	0	1	1	1
0	0	1	0	0	2	1	0	0
0	1	0	1	0	0	1	1	0
0	1	1	0	0	0	0	1	0
0	0	1	1	0	2	1	1	0
0	0	1	0	0	0	1	1	0
0	1	0	0	0	0	1	1	0
0	1	0	1	0	0	1	1	0
0	0	0	0	0	0	0	1	1
0	0	1	1	0	2	0	1	0
0	1	1	0	0	2	0	0	1
0	0	0	0	0	0	0	1	0
0	1	1	1	0	0	0	1	0
0	1	1	1	0	0	1	1	0
0	1	1	0	0	0	1	1	1
0	1	0	1	0	2	1	1	1
0	1	0	0	0	2	0	1	1
0	1	0	0	0	2	1	1	1
0	1	1	1	0	0	0	0	1
0	1	0	1	0	0	0	1	0
0	1	0	0	0	0	1	1	0
0	1	1	0	0	2	0	1	1
0	1	1	0	0	2	1	1	1
0	0	0	1	0	0	1	1	0
0	0	1	0	0	0	1	1	0
0	1	0	0	0	2	0	1	0
0	0	0	1	0	2	1	1	1
0	0	1	0	0	0	1	1	1
0	1	0	0	0	2	1	1	1
0	1	1	1	0	2	1	1	0
0	0	0	0	0	0	1	0	0
0	0	1	0	0	0	0	1	1
0	0	1	0	0	0	0	1	0
0	1	1	0	0	0	1	1	1
0	1	0	1	0	2	0	1	0
0	1	1	0	0	2	0	1	0
0	0	1	0	0	2	0	1	0
0	0	0	0	0	0	1	1	0
0	0	0	0	0	0	1	1	1
0	0	0	0	0	2	1	1	0
0	0	0	0	0	2	0	1	1
0	1	0	1	0	0	0	1	1
0	1	0	1	0	0	1	1	0
0	0	0	0	0	0	0	1	1
0	0	0	1	1	0	1	1	0
0	0	0	0	1	0	1	1	0
0	0	1	0	1	2	1	1	0
0	1	0	0	0	2	0	1	1
0	0	0	0	0	2	1	0	0
0	0	1	0	1	0	0	1	1
0	1	0	1	1	0	1	1	1
0	0	0	1	0	2	0	1	1
0	0	0	0	1	0	0	1	1
0	0	0	1	0	2	0	0	1
0	0	1	0	1	2	0	1	1
0	1	0	0	0	0	0	1	0
0	1	0	1	0	2	0	0	1
0	0	1	1	0	2	1	1	1
0	0	0	1	0	0	0	1	1
0	0	0	1	0	2	1	1	1
0	1	0	0	1	2	0	1	1
0	0	1	0	0	0	1	1	1
0	1	1	1	0	0	0	1	1
0	0	0	1	0	0	1	1	1
0	0	1	0	1	0	0	1	1
0	0	1	1	1	0	0	1	1
0	1	1	0	0	0	0	1	0
0	1	1	0	1	2	1	1	0
0	1	1	0	0	2	0	0	1
0	0	1	0	1	2	1	1	0
0	1	0	0	0	0	0	1	1
0	0	1	1	1	0	0	1	0
0	1	0	0	1	0	0	1	1
0	1	1	0	1	2	0	1	1
0	0	1	0	0	0	1	1	1
0	0	0	0	1	2	0	1	1
0	0	1	0	0	2	0	1	1
0	0	1	1	1	2	0	1	1
0	0	1	1	1	2	0	1	1
0	1	1	0	1	0	1	1	1
0	1	0	0	0	0	1	1	1
0	1	1	0	1	0	1	1	0
0	1	0	1	1	0	1	1	1
0	0	1	1	1	0	0	1	1
0	1	1	0	0	0	0	1	1
0	1	0	1	1	2	1	0	1
0	1	0	0	1	0	0	0	1
0	0	0	0	1	0	0	1	1
0	0	1	0	1	2	0	1	1
0	0	1	1	0	2	1	1	1
0	0	1	0	1	0	1	1	1
0	0	1	0	1	2	0	1	1
0	0	0	0	0	0	1	0	1
0	1	0	0	0	0	1	1	1
0	0	1	1	1	0	1	1	1
0	0	1	0	0	0	1	1	1
0	0	1	0	0	0	1	1	1
0	0	1	0	1	2	0	0	1
0	1	1	1	1	2	0	1	1
0	0	1	1	0	0	1	0	1
0	1	1	1	0	0	0	0	1
0	1	0	0	0	2	0	1	0
0	1	1	2	0	0	0	1	1
0	0	0	0	0	0	0	1	1
0	0	1	0	0	0	0	1	0
0	0	0	0	1	2	1	1	1
0	1	0	2	1	1	1	1	1
0	1	1	0	1	0	0	0	1
0	0	1	0	1	1	0	1	1
0	1	0	2	1	0	0	1	1
0	0	0	0	0	0	1	1	0
0	0	0	0	1	0	1	1	1
0	0	1	2	0	1	0	1	1
0	0	0	0	0	1	0	1	1
0	0	0	0	0	0	0	1	1
0	1	1	0	1	0	1	1	1
0	0	0	0	1	0	0	0	0
0	0	0	2	1	1	0	1	0
0	0	0	2	1	0	0	0	0
0	1	0	2	0	0	1	1	1
0	1	1	2	1	1	0	1	1
0	1	1	2	1	0	1	1	1
0	0	0	2	0	0	0	1	1
0	1	0	2	0	1	1	1	1
0	1	0	2	1	1	0	0	1
0	1	1	0	0	1	1	1	1
0	0	0	0	1	0	1	1	1
0	0	0	0	0	0	1	1	1
0	1	1	0	1	1	0	1	0
0	0	0	0	1	0	0	1	1
0	1	0	0	0	0	1	1	1
0	0	1	0	1	0	0	0	0
0	0	1	0	1	0	0	1	1
0	1	0	2	1	0	1	1	0
0	0	0	2	1	0	1	1	0
0	0	1	2	1	0	0	0	1
0	0	0	2	0	0	1	1	1
0	1	1	2	1	1	1	1	1
0	1	0	0	1	0	1	0	0
0	1	1	0	1	0	1	1	1
0	1	0	0	1	0	0	1	1
0	0	0	2	1	0	1	1	1
0	1	0	2	1	0	0	1	1
0	0	0	0	0	1	0	0	0
0	0	1	0	0	1	0	1	1
0	0	0	2	1	1	1	0	1
0	0	0	2	0	0	0	0	1
0	1	0	2	0	0	0	1	0
0	0	0	0	1	1	1	1	0
0	0	1	0	1	0	1	1	1
0	0	0	0	1	0	1	0	1
0	0	1	0	1	0	0	0	1
0	1	0	0	1	0	1	1	1
0	0	0	0	1	1	0	0	0
0	1	0	0	0	0	0	0	1
0	0	0	0	0	0	0	0	1
0	0	0	2	1	0	0	0	1
0	0	0	0	1	0	0	1	1
0	1	1	0	0	0	0	0	1
0	0	1	0	0	0	0	1	1
0	1	0	1	0	1	0	1	1
0	1	1	2	1	0	0	1	1
0	1	1	2	0	0	0	0	1
0	0	1	1	0	1	0	0	0
0	0	1	2	1	0	0	1	1
0	1	0	1	1	1	0	1	1
0	0	1	1	0	0	0	0	1
0	1	1	2	1	0	0	0	1
0	1	1	1	1	1	0	1	1
0	1	0	1	1	1	0	0	0
0	0	1	1	0	1	0	1	1
0	1	1	1	0	0	0	1	1
0	0	1	2	0	0	1	0	1
0	0	0	1	1	1	0	1	0
0	1	0	1	1	0	0	1	1
0	0	1	1	1	0	0	1	0
0	0	0	1	0	1	0	1	1
0	0	1	1	0	0	0	0	1
0	0	1	1	1	0	0	1	1
0	0	1	2	1	1	0	1	1
0	0	0	1	0	0	0	1	1
0	0	1	1	0	1	0	0	1
0	0	0	1	0	1	1	1	1
0	1	0	1	1	0	0	1	1
0	1	1	2	1	0	1	1	1
0	1	0	1	1	0	0	1	0
0	1	1	1	1	1	0	0	1
0	1	0	2	1	0	1	1	1
0	1	0	2	1	1	1	1	1
0	1	0	1	1	0	0	1	1
0	1	1	2	1	1	0	0	1
0	0	1	1	1	0	0	1	1
0	0	1	1	1	1	0	1	1
0	1	1	1	1	0	0	1	0
0	1	1	1	0	0	1	1	1
0	1	1	1	0	1	0	0	0
0	1	0	2	0	1	1	1	1
0	1	1	1	0	0	0	1	1
0	1	0	1	1	1	0	1	1
0	1	1	1	1	0	0	1	1
0	1	1	2	1	1	1	1	1
0	1	0	1	0	1	0	1	1
0	1	1	1	0	1	1	1	0
0	1	0	1	1	0	1	0	0
0	0	0	1	1	0	0	1	1
0	1	0	1	0	0	1	1	1
0	0	0	2	0	0	1	1	1
0	1	1	2	0	0	0	1	0
0	0	1	2	1	0	0	1	1
0	0	1	2	1	1	0	0	1
0	0	1	2	0	1	1	1	1
0	0	1	2	0	1	1	1	1
0	0	1	1	1	0	1	1	1
0	0	1	1	0	1	0	1	1
0	1	0	1	0	1	0	1	1
0	1	0	1	0	0	0	1	1
0	0	0	1	1	0	1	0	1
0	1	1	1	0	1	0	1	0
0	1	1	1	1	0	1	1	1
0	1	1	1	1	1	1	0	0
0	0	0	1	1	0	1	1	1
0	0	0	1	1	1	1	1	1
0	0	0	2	0	0	0	1	1
0	0	1	1	0	1	0	1	1
0	1	0	1	1	1	0	1	1
0	0	0	1	1	1	0	1	1
0	0	1	2	0	0	0	1	1
0	0	0	1	1	1	0	0	1
0	1	0	2	0	0	1	1	1
0	1	0	2	0	0	0	1	1
0	0	0	2	1	1	1	0	0
0	0	0	2	1	0	0	1	0
0	0	0	1	0	1	0	0	1
0	1	1	1	1	1	1	1	0
0	1	0	1	1	1	0	1	1
0	1	0	2	1	1	1	1	0
0	1	1	1	1	1	0	1	1
0	1	0	1	1	0	1	0	1
0	1	1	1	1	1	0	1	1
0	1	1	1	1	0	0	1	0
0	0	0	2	0	1	0	1	0
0	0	0	2	0	1	0	1	0
0	1	1	1	0	1	0	0	0
0	0	1	2	1	0	0	1	0
0	0	0	1	1	0	0	1	0
0	0	1	1	1	0	0	0	0
0	1	1	1	1	1	0	1	0
0	0	0	1	1	0	0	1	1
0	0	1	2	1	1	0	0	1
0	1	1	1	0	1	0	1	0
0	1	1	2	1	0	1	1	0
0	0	0	2	0	1	0	1	1
0	0	0	2	1	0	0	1	0
0	1	1	2	1	1	0	1	1
0	1	0	1	0	1	0	1	1
0	0	0	1	0	0	1	1	0
0	1	1	2	0	0	1	0	0
0	0	1	1	1	1	1	1	1
0	0	0	1	1	1	0	1	0
0	1	1	1	1	1	0	1	0
0	1	1	1	0	0	0	1	1
0	1	0	1	1	1	1	1	1
0	0	0	1	1	1	0	1	0
0	0	0	1	1	1	1	1	0
0	0	0	1	0	1	0	1	0
0	1	1	2	1	1	1	0	0
0	1	0	1	0	1	0	0	0
0	1	0	1	0	1	0	1	1
0	0	1	1	0	0	0	1	0
0	1	0	1	1	1	0	1	0
0	1	0	1	1	0	1	0	0
0	1	0	1	1	1	1	1	1
0	1	0	1	0	0	1	1	0
0	1	0	1	1	0	1	1	1
0	1	1	1	1	0	0	1	0
0	1	1	1	1	0	0	0	0
0	0	1	1	1	1	1	0	0
0	0	0	2	0	1	0	1	1
0	0	1	2	0	0	1	1	0
0	0	0	1	0	1	0	1	0
0	0	1	2	1	1	1	1	1
0	1	0	1	0	0	1	0	1
0	1	0	1	0	1	0	1	0
0	0	0	2	1	0	0	1	0
0	1	1	2	0	1	0	0	1
0	1	1	1	1	0	0	1	0
0	0	0	1	0	0	1	1	1
0	0	1	2	0	0	1	1	0
0	1	0	1	1	1	0	1	0
0	1	1	1	0	1	0	1	1
0	1	0	1	0	1	1	0	0
0	0	0	2	0	1	0	1	1
0	1	0	1	0	2	0	1	0
0	1	1	1	0	0	1	1	0
0	1	1	1	0	2	0	1	0
0	0	1	2	0	2	0	1	0
0	0	1	1	0	0	0	1	0
0	0	0	2	0	0	0	1	0
0	1	0	1	1	0	0	0	0
0	1	0	2	0	2	1	0	0
0	0	1	1	0	0	0	1	0
0	1	0	2	1	2	0	1	0
0	0	1	1	1	0	0	1	1
0	1	0	1	0	0	0	1	1
0	0	0	1	0	2	0	1	0
0	1	0	1	1	0	0	1	0
0	1	0	2	1	0	0	1	1
0	0	0	1	1	0	0	1	0
0	1	0	2	1	0	0	1	0
0	1	1	2	1	2	1	0	1
0	1	0	2	1	2	0	1	0
0	1	1	2	1	2	0	1	0
0	1	1	1	1	0	0	1	0
0	1	1	1	1	2	0	1	0
0	0	0	1	0	2	0	1	0
0	0	0	2	0	0	0	1	1
0	0	0	1	0	2	0	1	1
0	0	0	1	0	0	1	1	0
0	0	0	1	0	2	1	1	0
0	1	0	1	0	2	1	0	0
0	1	0	1	1	0	1	1	0
0	1	1	0	0	0	1	1	0
0	1	0	0	1	2	1	1	0
0	0	1	2	0	0	0	1	0
0	1	0	0	0	0	1	0	0
0	0	0	2	1	0	0	1	1
0	1	0	2	0	2	0	1	1
0	0	0	2	1	0	0	0	1
0	1	0	2	1	0	0	1	0
0	0	0	0	1	0	0	1	0
0	0	0	2	0	2	0	0	1
0	1	1	0	0	2	1	1	1
0	1	1	0	1	0	1	1	1
0	1	0	2	1	0	0	1	0
0	0	1	0	0	0	1	1	0
0	0	1	2	1	2	0	1	1
0	0	0	0	0	0	0	1	1
0	0	1	0	1	0	1	0	1
0	1	1	2	1	2	1	1	1
0	1	1	0	0	0	0	0	1
0	1	0	0	1	2	0	1	0
0	0	0	2	1	1	0	1	0
0	1	1	0	1	1	1	1	1
0	0	1	0	0	0	0	1	0
0	1	1	0	0	0	1	1	0
0	1	1	0	1	1	0	1	0
0	1	0	0	1	0	0	1	1
0	0	1	0	1	1	1	0	0
0	0	1	0	1	0	1	1	1
0	1	0	0	1	0	0	0	1
0	1	1	0	1	0	0	1	0
0	0	1	0	1	0	0	0	1
0	0	1	2	1	1	1	1	1
0	1	1	2	1	1	1	0	0
0	1	0	0	0	0	0	1	0
0	1	0	0	1	0	1	1	0
0	1	0	0	0	0	0	1	0
0	0	1	2	0	0	0	1	0
0	1	0	0	0	1	1	1	0
0	1	0	0	0	1	0	1	0
0	1	1	2	1	1	0	0	0
0	0	1	0	1	1	0	1	1
0	1	0	0	0	1	1	1	0
0	1	1	0	1	1	1	1	0
0	0	1	2	1	0	0	1	0
0	0	1	0	0	0	0	1	1
0	1	0	0	1	1	0	1	0
0	0	1	2	1	0	0	0	0
0	1	1	0	0	0	1	1	0
0	0	0	2	0	1	0	1	0
0	0	0	0	0	1	1	1	0
0	0	1	0	0	0	0	0	0
0	1	1	0	1	1	1	1	0
0	0	1	2	0	0	0	1	1
0	1	0	2	0	0	0	0	0
0	0	1	0	1	1	0	1	0
0	1	1	0	0	1	1	1	0
0	1	0	0	0	0	1	0	0
0	0	0	1	0	0	0	1	1
0	0	0	1	0	1	0	1	0
0	1	0	2	0	1	0	1	0
0	0	1	1	1	0	1	0	1
0	1	0	2	1	0	0	1	0
0	0	1	0	0	0	0	1	1
0	0	0	2	0	0	1	0	0
0	0	1	1	0	1	1	1	1
0	0	1	1	0	0	0	0	0
0	0	0	2	1	1	0	0	1
0	1	1	2	0	0	1	1	0
0	0	1	1	0	1	0	0	1
0	0	1	2	1	0	0	1	0
0	1	1	1	1	1	1	0	1
0	0	1	2	0	1	0	1	0
0	0	0	1	0	0	0	1	0
0	1	1	1	0	1	0	1	0
0	0	0	0	1	0	0	0	1
0	0	0	1	0	0	0	1	1
0	0	1	1	1	1	0	1	1
0	0	0	2	1	0	0	1	1
0	0	0	1	0	0	0	1	1
0	1	1	2	1	0	1	0	1
